# Supplementary material for: Photophysical Deactivation Mechanisms of the Pyrimidine Analogue 1-Cyclohexyluracil
Source: Molecules. 2021 Aug 27;26(17):5191. doi: 10.3390/molecules26175191 (PMC8434193; doi:10.3390/molecules26175191)
Supplement: Supplementary file 1 [file molecules-26-05191-s001.zip]

Archive with 1 entries (1 files):
- supporting-information.pdf
